# Supplementary material for: The Role of Plant Growth Promoting Rhizosphere Microbiome as Alternative Biofertilizer in Boosting Solanum melongena L. Adaptation to Salinity Stress
Source: Plants (Basel). 2022 Feb 28;11(5):659. doi: 10.3390/plants11050659 (PMC8912713; doi:10.3390/plants11050659)
Supplement: Supplementary file 1 [file plants-11-00659-s001.zip]

Archive with 1 entries (1 files):
- plants-1596842-supplementary.pdf
